# Supplementary material for: A novel Saclayvirus Acinetobacter baumannii phage genomic analysis and effectiveness in preventing pneumonia
Source: Appl Microbiol Biotechnol. 2024 Jul 27;108(1):428. doi: 10.1007/s00253-024-13208-0 (PMC11283397; doi:10.1007/s00253-024-13208-0)
Supplement: Supplementary file 2 — Supplementary file2 (XLSX 49 KB) [file 253_2024_13208_MOESM2_ESM.xlsx]

## Sheet: Sheet1
Applied Microbiology and Biotechnology A novel Saclayvirus Acinetobacter baumannii phage genomic analysis and effectiveness in preventing pneumonia Shibin Li1, Bingdong Wei2, Le Xu1, Cong Cong1, Bilal Murtaza1, Lili Wang1, Xiaoyu Li1, Jibin Li4, Mu Xu5, Jiajun Yin3*, Yongping Xu1,5* 1School of Bioengineering, Dalian University of Technology, Dalian 116024, China. 2Institute of Animal Nutrition an…

## Sheet: Table S1
Table S1 Predicted protein function of Acinetobacter phage vB_AbaM_P1
Gene no.	Range		Putative function	Strand
	start	stop
ORF 1	407	520	hypothetical protein	+
ORF 2	532	858	hypothetical protein	+
ORF 3	1030	926	hypothetical protein	-
ORF 4	1152	1358	hypothetical protein	+
ORF 5	1530	1426	hypothetical protein	-
ORF 6	2116	1784	hypothetical protein	-
ORF 7	2475	2113	hypothetical protein	-
ORF 8	2911	2540	hypothetical protein	-
ORF 9	3170	2898	hypothetical protein	-
ORF 10	3567	3163	hypothetical protein	-
ORF 11	3860	3567	hypothetical protein	-
ORF 12	4150	3857	hypothetical protein	-
ORF 13	4456	4226	hypothetical protein	-
ORF 14	4799	4431	hypothetical protein	-
ORF 15	5357	5001	hypothetical protein	-
ORF 16	5485	5354	hypothetical protein	-
ORF 17	5606	5472	hypothetical protein	-
ORF 18	5982	5599	hypothetical protein	-
ORF 19	6544	5975	hypothetical protein	-
ORF 20	7068	6601	hypothetical protein	-
ORF 21	7372	7142	hypothetical protein	-
ORF 22	7503	7357	hypothetical protein	-
ORF 23	7771	7505	hypothetical protein	-
ORF 24	8251	7802	hypothetical protein	-
ORF 25	8747	8920	hypothetical protein	+
ORF 26	9394	9633	hypothetical protein	+
tRNA1	9702	9778	tRNA-Arg-TCT	+
tRNA2	9925	10000	tRNA-Phe-GAA	+
tRNA3	10008	10079	tRNA-Met-CAT	+
tRNA4	10089	10173	tRNA-Tyr-GAT	+
tRNA5	10180	10255	tRNA-Ile-GAT	+
tRNA6	10263	10341	tRNA-Asn-GTT	+
ORF 27	10557	10381	hypothetical protein	-
tRNA7	10760	10835	tRNA-Pro-TGG	+
tRNA8	11056	11132	tRNA-Asp-GTC	+
tRNA9	11430	11503	tRNA-Thr-TGT	+
ORF 28	11533	11847	GroES chaperonin	+
tRNA10	12017	12091	tRNA-Gln-TTG	+
tRNA11	12188	12263	tRNA-His-GTG	+
tRNA12	12428	12503	tRNA-Glu-TTC	+
tRNA13	12670	12744	tRNA-Cys-GCA	+
tRNA14	12826	12903	tRNA-Leu-TAG	+
ORF 29	12917	13147	hypothetical protein	+
ORF 30	13138	13437	hypothetical protein	+
ORF 31	13438	13692	thioredoxin	+
ORF 32	13785	14159	hypothetical protein	+
ORF 33	14161	15708	large terminase subunit	+
ORF 34	15720	17210	portal protein	+
ORF 35	17210	18577	prohead protease	+
ORF 36	18617	19108	head decoration protein	+
ORF 37	19174	20268	major capsid protein	+
ORF 38	20302	28521	tail protein	+
ORF 39	28544	28852	hypothetical protein	+
ORF 40	28852	29547	hypothetical protein	+
ORF 41	29557	30024	hypothetical protein	+
ORF 42	30014	30541	hypothetical protein	+
ORF 43	30544	30933	head completion protein	+
ORF 44	30935	31465	tail terminator protein	+
ORF 45	31491	32564	tail sheath protein	+
ORF 46	32616	33152	putative tail tube protein	+
ORF 47	33163	33732	tail tube protein	+
ORF 48	33714	34181	tail tube protein	+
ORF 49	34181	34666	tail assembly chaperone	+
ORF 50	34874	36859	putative tape measure protein	+
ORF 51	36856	37221	tail fiber protein	+
ORF 52	37196	37792	tail fiber protein	+
ORF 53	37856	38221	tail fiber protein	+
ORF 54	38196	38924	tail fiber protein	+
ORF 55	38921	39256	hypothetical protein	+
ORF 56	39258	40517	hypothetical protein	+
ORF 57	40520	41290	baseplate spike	+
ORF 58	41292	41678	baseplate wedge protein	+
ORF 59	41678	43120	baseplate wedge protein	+
ORF 60	43130	44707	baseplate wedge protein	+
ORF 61	44720	45580	tail fibre protein	+
ORF 62	45573	46655	putative tail fiber protein	+
ORF 63	46667	47068	hypothetical protein	+
ORF 64	47080	47397	hypothetical protein	+
ORF 65	47412	47777	tail fiber protein	+
ORF 66	47787	48350	endolysin	+
ORF 67	48708	48382	hypothetical protein	-
ORF 68	49336	48695	thymidylate kinase	-
ORF 69	49478	49329	hypothetical protein	-
ORF 70	49927	49487	hypothetical protein	-
ORF 71	50104	49970	hypothetical protein	-
ORF 72	50573	50097	hypothetical protein	-
ORF 73	51011	50616	hypothetical protein	-
ORF 74	51682	51011	hypothetical protein	-
ORF 75	52107	52577	putative dCMP deaminase	+
ORF 76	52570	54654	DNA primase/helicase	+
ORF 77	54710	55060	hypothetical protein	+
ORF 78	55060	57123	DNA polymerase	+
ORF 79	57123	57707	hypothetical protein	+
ORF 80	57717	57908	hypothetical protein	+
ORF 81	57927	58130	hypothetical protein	+
ORF 82	58154	59365	hypothetical protein	+
ORF 83	59370	59627	hypothetical protein	+
ORF 84	59620	60006	hypothetical protein	+
ORF 85	59996	60247	hypothetical protein	+
ORF 86	60234	61544	5'-3' exonuclease	+
ORF 87	61551	62177	hypothetical protein	+
ORF 88	62177	62794	HNH endonuclease	+
ORF 89	62794	63990	putative exonuclease	+
ORF 90	64072	64713	hypothetical protein	+
ORF 91	64710	65093	hypothetical protein	+
ORF 92	65145	68051	ribonucleotide reductase large subunit	+
ORF 93	68189	68452	hypothetical protein	+
ORF 94	68449	69162	hypothetical protein	+
ORF 95	69164	70198	hypothetical protein	+
ORF 96	70207	70767	hypothetical protein	+
ORF 97	70769	71005	hypothetical protein	+
ORF 98	71006	71233	hypothetical protein	+
ORF 99	71281	71511	hypothetical protein	+
ORF 100	71549	71683	hypothetical protein	+
ORF 101	71673	71786	hypothetical protein	+
ORF 102	71788	71991	hypothetical protein	+
ORF 103	71978	72400	hypothetical protein	+
ORF 104	72393	72656	hypothetical protein	+
ORF 105	72653	73633	thymidylate synthase	+
ORF 106	73597	74178	HNH endonuclease	+
ORF 107	74183	74386	hypothetical protein	+
ORF 108	74435	74719	hypothetical protein	+
ORF 109	74722	75288	dihydrofolate reductase	+
ORF 110	75319	75591	hypothetical protein	+
ORF 111	75581	75778	hypothetical protein	+
ORF 112	75775	76065	hypothetical protein	+
ORF 113	76065	77129	putative DNA ligase	+
ORF 114	77132	77464	hypothetical protein	+
ORF 115	77528	79402	putative DNA helicase	+
ORF 116	79412	79663	hypothetical protein	+
ORF 117	79664	79939	hypothetical protein	+
ORF 118	79932	80081	hypothetical protein	+
ORF 119	80090	80755	deoxynucleoside monophosphate kinase	+
ORF 120	80757	80975	hypothetical protein	+
ORF 121	81138	81782	hypothetical protein	+
ORF 122	81782	82321	hypothetical protein	+
ORF 123	82373	82570	hypothetical protein	+
ORF 124	82567	82836	hypothetical protein	+
ORF 125	82881	83792	RNA ligase	+
ORF 126	83792	84205	3'-phosphatase, 5'-polynucleotide kinase	+
ORF 127	84213	84554	hypothetical protein	+
ORF 128	84554	85180	putative phosphoesterase	+
ORF 129	85177	85359	hypothetical protein	+
ORF 130	85359	85625	hypothetical protein	+
ORF 131	85625	85864	hypothetical protein	+
ORF 132	85918	86469	hypothetical protein	+
ORF 133	86485	86904	hypothetical protein	+
ORF 134	86980	87123	hypothetical protein	+
ORF 135	87125	87694	hypothetical protein	+
ORF 136	87698	88804	RNA ligase	+
ORF 137	88804	89748	ribose-phosphate pyrophosphokinase	+
ORF 138	89786	90010	hypothetical protein	+
ORF 139	90014	91855	nicotinamide phosphoribosyltransferase	+
ORF 140	91855	92328	putative phosphatase	+
ORF 141	92330	92590	hypothetical protein	+
ORF 142	92682	93224	hypothetical protein	+
ORF 143	93237	93935	hypothetical protein	+
ORF 144	93950	94438	hypothetical protein	+
ORF 145	94438	94644	hypothetical protein	+
ORF 146	94646	95368	hypothetical protein	+
ORF 147	95335	96420	hypothetical protein	+
ORF 148	96481	97179	PspA/IM30 family protein	+
ORF 149	97264	97575	hypothetical protein	+
ORF 150	97568	98032	hypothetical protein	+
ORF 151	98040	98213	hypothetical protein	+
ORF 152	98210	98410	hypothetical protein	+
ORF 153	98410	98790	hypothetical protein	+
ORF 154	98806	99345	hypothetical protein	+
ORF 155	99347	99514	hypothetical protein	+
ORF 156	100282	100758	hypothetical protein	+
ORF 157	100773	100949	hypothetical protein	+
ORF 158	100951	101148	hypothetical protein	+
ORF 159	101162	101275	hypothetical protein	+
ORF 160	101269	101466	hypothetical protein	+
ORF 161	101565	102059	hypothetical protein	+
ORF 162	102143	102886	hypothetical protein	+
ORF 163	102891	103067	hypothetical protein	+
ORF 164	103077	103298	hypothetical protein	+
ORF 165	103378	103707	hypothetical protein	+
ORF 166	103700	103915	hypothetical protein	+
ORF 167	103906	104364	hypothetical protein	+
ORF 168	104358	104582	hypothetical protein	+
ORF 169	104569	104748	hypothetical protein	+
ORF 170	104823	104990	putative transcription initiation factor	+
ORF 171	105066	105404	hypothetical protein	+
ORF 172	105470	105622	hypothetical protein	+
ORF 173	105624	105866	hypothetical protein	+
ORF 174	105875	106351	hypothetical protein	+
ORF 175	106791	106904	hypothetical protein	+
ORF 176	106916	107242	hypothetical protein	+
ORF 177	107414	107310	hypothetical protein	-

## Sheet: Table S2
Table S2 tBLASTx between Acinetobacter phage vB_AbaM_P1 (OL960030) and vB_AbaM_D22 (MT188223)
query acc	subject acc	% identity	alignment length	mismatches	gap opens	q. start	q. end	s. start	s. end	evalue	query ORF	subject ORF
MT188223	OL960030	42.15	121	64	3	520	176	5001	5357	2e-18	1	16
MT188223	OL960030	91.13	124	11	0	1977	1606	6601	7068	2e-51	4	21
MT188223	OL960030	92.11	76	6	0	2281	2054	7142	7372	7e-40	5	22
MT188223	OL960030	98.86	88	1	0	2680	2417	7505	7771	1e-53	7	23
MT188223	OL960030	70.95	148	43	0	3159	2716	7802	8251	3e-53	8	24
MT188223	OL960030	96.49	57	2	0	3656	3826	8747	8920	8e-35	9	25
MT188223	OL960030	100	65	0	0	4303	4497	9394	9633	5e-36	10	26
MT188223	OL960030	97.09	103	3	0	6416	6724	11533	11847	3e-61	11	28
MT188223	OL960030	100	76	0	0	7828	8055	12917	13147	7e-47	12	29
MT188223	OL960030	97.98	99	2	0	8049	8345	13138	13437	2e-63	13	30
MT188223	OL960030	96.43	84	3	0	8349	8600	13438	13692	5e-50	14	31
MT188223	OL960030	99.19	123	1	0	8696	9064	13785	14159	4e-76	15	32
MT188223	OL960030	99.61	514	2	0	9072	10613	14161	15708	0	16	33
MT188223	OL960030	100	495	0	0	10631	12115	15720	17210	0	17	34
MT188223	OL960030	98.68	454	6	0	12121	13482	17210	18577	0	18	35
MT188223	OL960030	93.83	162	10	0	13527	14012	18617	19108	1e-96	19	36
MT188223	OL960030	99.45	363	2	0	14084	15172	19174	20268	0	20	37
MT188223	OL960030	63	1046	360	6	15218	18274	20302	28521	0	21	38
MT188223	OL960030	100	151	0	0	23623	24075	30014	30541	9e-101	25	42
MT188223	OL960030	96.88	128	4	0	24084	24467	30544	30933	2e-83	26	43
MT188223	OL960030	98.29	175	3	0	24475	24999	30935	31465	2e-101	27	44
MT188223	OL960030	95.51	356	16	0	25031	26098	31491	32564	0	28	45
MT188223	OL960030	96.61	177	6	0	26152	26682	32616	33152	8e-113	29	46
MT188223	OL960030	99.47	188	1	0	26699	27262	33163	33732	3e-121	30	47
MT188223	OL960030	100	154	0	0	27250	27711	33714	34181	5e-99	31	48
MT188223	OL960030	100	160	0	0	27717	28196	34181	34666	1e-101	32	49
MT188223	OL960030	94.85	660	34	0	28410	30389	34874	36859	0	33	50
MT188223	OL960030	98.29	117	2	0	30392	30742	36856	37221	3e-70	34	51
MT188223	OL960030	94.61	167	9	0	30617	31117	37196	37792	3e-101	34	52
MT188223	OL960030	91.14	237	21	0	30617	31327	38196	38924	1e-143	34	54
MT188223	OL960030	97.27	110	3	0	31330	31659	38921	39256	1e-69	35	55
MT188223	OL960030	95.22	418	20	0	31667	32920	39258	40517	0	36	56
MT188223	OL960030	97.25	255	7	0	32929	33693	40520	41290	3e-165	37	57
MT188223	OL960030	92.13	127	10	0	33701	34081	41292	41678	2e-71	38	58
MT188223	OL960030	78.66	478	102	0	34087	35520	41678	43120	0	39	59
MT188223	OL960030	66.36	214	72	1	35538	36179	43130	44707	2e-62	40	60
MT188223	OL960030	68.42	285	90	0	36646	37500	44720	45580	2e-133	41	61
MT188223	OL960030	75.77	359	87	0	37499	38575	45573	46655	0	42	62
MT188223	OL960030	100	132	0	0	38592	38987	46667	47068	3e-80	43	63
MT188223	OL960030	97.67	86	2	0	39059	39316	47080	47397	8e-39	44	64
MT188223	OL960030	67.23	119	8	1	39337	39600	47412	47777	1e-43	45	65
MT188223	OL960030	98.39	186	3	0	39619	40176	47787	48350	7e-120	46	66
MT188223	OL960030	98.13	107	2	0	40540	40220	48382	48708	5e-66	47	67
MT188223	OL960030	89.15	212	23	0	41168	40533	48695	49336	8e-132	48	68
MT188223	OL960030	88.97	145	16	0	41759	41325	49487	49927	2e-83	50	70
MT188223	OL960030	98.09	157	3	0	42411	41941	50097	50573	1e-90	52	72
MT188223	OL960030	98.46	130	2	0	42849	42460	50616	51011	7e-84	53	73
MT188223	OL960030	30.65	186	120	5	43410	42880	57123	57707	3e-21	54	79
MT188223	OL960030	98.2	222	4	0	44117	43452	51011	51682	2e-109	55	74
MT188223	OL960030	100	155	0	0	44542	45006	52107	52577	1e-104	56	75
MT188223	OL960030	99.86	693	1	0	45005	47083	52570	54654	0	57	76
MT188223	OL960030	98.26	115	2	0	47145	47489	54710	55060	2e-72	58	77
MT188223	OL960030	97.23	686	19	0	47495	49552	55060	57123	0	59	78
MT188223	OL960030	90.48	63	6	0	50069	50257	57717	57908	3e-32	61	80
MT188223	OL960030	100	67	0	0	50279	50479	57927	58130	2e-39	62	81
MT188223	OL960030	99.72	360	1	0	50506	51585	58154	59365	0	63	82
MT188223	OL960030	94.12	85	5	0	51722	51976	59370	59627	1e-47	64	83
MT188223	OL960030	97.27	110	3	0	51972	52301	59620	60006	1e-63	65	84
MT188223	OL960030	100	83	0	0	52348	52596	59996	60247	3e-50	66	85
MT188223	OL960030	84.54	207	23	2	53902	54495	61551	62177	1e-112	68	87
MT188223	OL960030	100	204	0	0	54501	55112	62177	62794	1e-104	69	88
MT188223	OL960030	98.99	397	4	0	55118	56308	62794	63990	0	70	89
MT188223	OL960030	99.53	212	1	0	56396	57031	64072	64713	1e-129	71	90
MT188223	OL960030	100	110	0	0	57034	57363	64710	65093	2e-70	72	91
MT188223	OL960030	99.69	967	3	0	57469	60369	65145	68051	0	73	92
MT188223	OL960030	44.83	87	46	1	60511	60765	68189	68452	3e-17	74	93
MT188223	OL960030	75	236	36	2	60765	61403	68449	69162	3e-113	75	94
MT188223	OL960030	98.54	343	5	0	61411	62439	69164	70198	0	76	95
MT188223	OL960030	97.3	185	5	0	62454	63008	70207	70767	9e-117	77	96
MT188223	OL960030	92	75	6	0	63015	63239	71006	71233	3e-42	78	98
MT188223	OL960030	93.42	76	5	0	63290	63517	71281	71511	8e-43	79	99
MT188223	OL960030	97.84	139	3	0	63987	64403	71978	72400	2e-89	81	103
MT188223	OL960030	96.55	87	3	0	64402	64662	72393	72656	7e-51	82	104
MT188223	OL960030	91.38	325	23	2	64662	65621	72653	73633	0	83	105
MT188223	OL960030	100	192	0	0	65591	66166	73597	74178	7e-128	83	106
MT188223	OL960030	98.51	67	1	0	66177	66377	74183	74386	2e-41	84	107
MT188223	OL960030	72.34	94	26	0	66428	66709	74435	74719	1e-45	85	108
MT188223	OL960030	86.63	187	25	0	66715	67275	74722	75288	7e-112	86	109
MT188223	OL960030	98.89	90	1	0	67312	67581	75319	75591	5e-55	87	110
MT188223	OL960030	96.92	65	2	0	67574	67768	75581	75778	4e-37	88	111
MT188223	OL960030	96.3	81	3	0	67813	68055	75775	76065	1e-47	89	112
MT188223	OL960030	98.87	353	4	0	68058	69116	76065	77129	0	90	113
MT188223	OL960030	96.26	107	4	0	69126	69446	77132	77464	8e-66	91	114
MT188223	OL960030	99.36	623	4	0	69522	71390	77528	79402	0	92	115
MT188223	OL960030	100	83	0	0	71406	71654	79412	79663	1e-51	93	116
MT188223	OL960030	100	91	0	0	71658	71930	79664	79939	9e-60	94	117
MT188223	OL960030	99.55	220	1	0	72084	72743	80090	80755	2e-140	96	119
MT188223	OL960030	100	72	0	0	72751	72966	80757	80975	8e-34	97	120
MT188223	OL960030	87.38	206	26	0	73132	73749	81138	81782	2e-116	98	121
MT188223	OL960030	98.88	178	2	0	73776	74309	81782	82321	1e-118	99	122
MT188223	OL960030	100	65	0	0	74367	74561	82373	82570	2e-43	100	123
MT188223	OL960030	100	89	0	0	74561	74827	82567	82836	2e-56	101	124
MT188223	OL960030	99.67	302	1	0	74875	75780	82881	83792	0	102	125
MT188223	OL960030	96.32	136	5	0	75786	76193	83792	84205	5e-87	103	126
MT188223	OL960030	90.18	112	11	0	76407	76742	84213	84554	6e-70	105	127
MT188223	OL960030	98.55	207	3	0	76748	77368	84554	85180	5e-144	106	128
MT188223	OL960030	71.67	60	17	0	77371	77550	85177	85359	3e-15	107	129
MT188223	OL960030	97.73	88	2	0	77716	77979	85359	85625	2e-42	109	130
MT188223	OL960030	62.03	79	30	0	77982	78218	85625	85864	4e-27	110	131
MT188223	OL960030	96.7	182	6	0	78276	78821	85918	86469	7e-115	111	132
MT188223	OL960030	98.55	138	2	0	78843	79256	86485	86904	4e-80	112	133
MT188223	OL960030	46.45	183	98	0	79483	80031	87125	87694	3e-50	114	135
MT188223	OL960030	62.06	369	137	2	80038	81135	87698	88804	8e-141	115	136
MT188223	OL960030	47.44	312	159	7	81150	82070	88804	89748	6e-79	116	137
MT188223	OL960030	96.9	612	19	0	82361	84196	90014	91855	0	118	139
MT188223	OL960030	98.72	156	2	0	84202	84669	91855	92328	5e-106	119	140
MT188223	OL960030	56.98	86	37	0	84677	84934	92330	92590	2e-28	120	141
MT188223	OL960030	99.41	170	1	0	85028	85537	92682	93224	4e-115	121	142
MT188223	OL960030	89.13	230	25	0	85586	86275	93237	93935	3e-142	122	143
MT188223	OL960030	94.98	239	12	0	86489	87205	94646	95368	5e-147	124	146
MT188223	OL960030	53.48	374	150	8	87178	88227	95335	96420	2e-103	125	147
MT188223	OL960030	99.57	231	1	0	88294	88986	96481	97179	7e-133	126	148
MT188223	OL960030	99.02	102	1	0	89076	89381	97264	97575	1e-46	127	149
MT188223	OL960030	97.39	153	4	0	89380	89838	97568	98032	5e-94	127	150
MT188223	OL960030	86.4	125	17	0	90526	90900	98410	98790	1e-70	131	153
MT188223	OL960030	78.09	178	35	3	91272	91793	98806	99345	1e-86	133	154
MT188223	OL960030	50	50	25	0	91801	91950	99347	99514	1e-11	134	155
MT188223	OL960030	96.88	64	2	0	93873	94064	101269	101466	1e-36	137	160
MT188223	OL960030	43.56	163	88	2	94322	94798	101565	102059	2e-36	139	161
MT188223	OL960030	91.38	58	5	0	95324	95497	102891	103067	4e-31	141	163
MT188223	OL960030	94.44	108	6	0	95795	96118	103378	103707	4e-47	143	165
MT188223	OL960030	57.75	71	30	0	96117	96329	103700	103915	1e-23	144	166
MT188223	OL960030	98.31	59	1	0	96934	97110	104569	104748	1e-35	146	169
MT188223	OL960030	97.3	111	3	0	97424	97756	105066	105404	2e-67	147	171
MT188223	OL960030	35.37	164	106	3	98125	98616	105875	106351	4e-24	148	174
MT188223	OL960030	39.42	104	63	1	99732	100043	532	858	2e-15	150	3
MT188223	OL960030	39.42	104	63	1	99732	100043	106916	107242	2e-15	150	176
MT188223	OL960030	59.63	109	42	1	100839	100519	1784	2116	4e-37	151	7
MT188223	OL960030	40.2	102	44	3	100839	100585	2113	2475	1e-12	151	8
MT188223	OL960030	89.08	119	13	0	101198	100842	2113	2475	5e-73	152	8
MT188223	OL960030	86.07	122	17	0	101635	101270	2540	2911	8e-68	153	9
MT188223	OL960030	88.72	133	15	0	102554	102156	3163	3567	3e-77	156	11
MT188223	OL960030	51.52	99	45	4	102851	102564	3567	3860	1e-14	157	12
MT188223	OL960030	92.42	66	5	0	103157	102960	4226	4456	3e-40	158	14
MT188223	OL960030	89.92	119	12	0	103500	103144	4431	4799	8e-72	159	15
MT188223	OL960030	95.59	68	3	0	86281	86484	94438	94644	7e-37	122123	145
MT188223	OL960030	44.71	85	45	1	102148	101900	2898	3170	4e-17	154155	10
MT188223	OL960030	95.24	126	6	0	893	516	5599	5982	1e-80	1,2	19
MT188223	OL960030	93.09	188	13	0	1455	892	5975	6544	5e-114	2,3	20
MT188223	OL960030	93.51	154	10	0	23097	23558	29557	30024	5e-99	24,25	41
MT188223	OL960030	98.16	435	8	0	52586	53890	60234	61544	0	66,67	86
MT188223	OL960030	70.15	67	20	0	63797	63997	71788	71991	1e-18	80,81	102

## Sheet: Table S3
Table S3 tBLASTx between Acinetobacter phage vB_AbaM_P1 (OL960030) and Liucustia (MW349133)
query acc	subject acc	% identity	alignment length	mismatches	gap opens	q. start	q. end	s. start	s. end	evalue	query ORF	subject ORF
MW349133	OL960030	46.3	108	23	3	530	748	532	858	2e-19	2	2
MW349133	OL960030	46.3	108	23	3	530	748	106916	107242	2e-19	2	176
MW349133	OL960030	67.24	58	18	1	581	751	1152	1358	4e-20	2	4
MW349133	OL960030	49.49	99	49	3	1518	1225	1784	2116	1e-23	3	6
MW349133	OL960030	34.26	108	63	4	1518	1219	2113	2475	5e-12	3	7
MW349133	OL960030	67.5	120	36	1	1954	1604	2540	2911	1e-40	4	8
MW349133	OL960030	62.07	58	22	0	2156	1983	3163	3567	3e-18	5	10
MW349133	OL960030	50	100	49	2	2451	2155	3567	3860	1e-22	6	11
MW349133	OL960030	66.67	63	21	0	2668	2480	4226	4456	2e-23	7	13
MW349133	OL960030	47.32	112	56	1	2987	2661	4431	4799	2e-29	8	14
MW349133	OL960030	38.98	118	67	3	3560	3222	5001	5357	7e-13	10	15
MW349133	OL960030	88.71	124	14	0	4070	3699	5599	5982	2e-72	11	18
MW349133	OL960030	75.53	188	46	0	4632	4069	5975	6544	2e-95	12	19
MW349133	OL960030	64.17	120	32	2	5115	4789	6601	7068	6e-32	13	20
MW349133	OL960030	50	76	38	0	5419	5192	7142	7372	2e-19	14	21
MW349133	OL960030	77.91	86	19	0	5812	5555	7505	7771	4e-42	16	23
MW349133	OL960030	53.38	148	59	3	6269	5856	7802	8251	9e-36	17	24
MW349133	OL960030	91.23	57	5	0	6749	6919	8747	8920	4e-34	-	25
MW349133	OL960030	82.28	79	14	0	7384	7620	9394	9633	1e-36	18	26
MW349133	OL960030	72.45	98	27	0	9715	10008	11533	11847	8e-37	19	28
MW349133	OL960030	69.74	76	23	0	11116	11343	12917	13147	2e-31	21	29
MW349133	OL960030	87.88	99	12	0	11337	11633	13138	13437	2e-58	22	30
MW349133	OL960030	77.38	84	19	0	11637	11888	13438	13692	5e-42	23	31
MW349133	OL960030	73.33	105	28	0	11986	12300	13785	14159	3e-46	24	32
MW349133	OL960030	91.25	514	45	0	12358	13899	14161	15708	0	25	33
MW349133	OL960030	87.07	495	61	1	13918	15393	15720	17210	0	26	34
MW349133	OL960030	79.3	454	87	1	15399	16739	17210	18577	0	27	35
MW349133	OL960030	69.14	162	50	0	16802	17287	18617	19108	1e-68	28	36
MW349133	OL960030	84.62	364	56	1	17352	18443	19174	20268	0	29	37
MW349133	OL960030	62.37	1047	367	7	18489	21548	20302	28521	0	30	38
MW349133	OL960030	84.72	144	22	0	26374	26805	29557	30024	2e-83	33	41
MW349133	OL960030	83.91	174	28	0	26831	27352	30014	30541	7e-102	34	42
MW349133	OL960030	72.87	129	35	1	27361	27747	30544	30933	3e-63	35	43
MW349133	OL960030	72.16	176	48	2	27756	28280	30935	31465	3e-76	36	44
MW349133	OL960030	80.06	356	71	0	28317	29384	31491	32564	4e-172	37	45
MW349133	OL960030	84.75	177	27	0	29435	29965	32616	33152	2e-100	38	46
MW349133	OL960030	77.54	187	42	0	29982	30542	33163	33732	4e-98	39	47
MW349133	OL960030	77.85	149	33	0	30533	30979	33714	34181	1e-79	40	48
MW349133	OL960030	86.25	160	22	0	30999	31478	34181	34666	1e-89	41	49
MW349133	OL960030	79.94	663	133	1	31692	33680	34874	36859	0	42,43	50
MW349133	OL960030	79.49	117	24	0	33683	34033	36856	37221	1e-56	44	51
MW349133	OL960030	79.49	117	24	0	33683	34033	37856	38221	1e-56	44	53
MW349133	OL960030	76.79	168	39	1	33908	34411	37196	37792	3e-79	44	52
MW349133	OL960030	71.01	238	69	1	33908	34621	38196	38924	4e-110	44	54
MW349133	OL960030	66.06	109	37	0	34630	34956	38921	39256	8e-47	45	55
MW349133	OL960030	65.63	419	144	1	34964	36220	39258	40517	2e-180	46	56
MW349133	OL960030	74.02	254	65	1	36237	36995	40520	41290	2e-126	47	57
MW349133	OL960030	63.78	127	46	0	37011	37391	41292	41678	1e-45	48	58
MW349133	OL960030	76.57	478	112	0	37397	38830	41678	43120	0	49	59
MW349133	OL960030	80.25	162	32	0	38851	39336	43130	44707	1e-62	50	60
MW349133	OL960030	67.02	285	94	0	39959	40813	44720	45580	2e-129	51	61
MW349133	OL960030	77.16	359	82	0	40812	41888	45573	46655	0	52	62
MW349133	OL960030	86.36	132	18	0	42453	42848	46667	47068	9e-66	54	63
MW349133	OL960030	75.96	104	25	0	42866	43177	47080	47397	4e-48	-	64
MW349133	OL960030	67.83	115	15	1	43226	43504	47412	47777	8e-32	55	65
MW349133	OL960030	56.59	205	87	2	43536	44144	47787	48350	5e-66	56	66
MW349133	OL960030	43.52	108	59	2	44506	44189	48382	48708	5e-29	57	67
MW349133	OL960030	78.47	209	45	0	45125	44499	48695	49336	4e-104	58	68
MW349133	OL960030	70.06	157	46	1	45922	45455	50097	50573	1e-69	61	72
MW349133	OL960030	56.69	127	55	0	46351	45971	50616	51011	2e-44	62	73
MW349133	OL960030	90.18	224	21	2	47040	46372	51011	51682	3e-105	63	74
MW349133	OL960030	93.49	691	45	0	47892	49964	52570	54654	0	65	76
MW349133	OL960030	69.57	115	35	0	50028	50372	54710	55060	3e-52	66	77
MW349133	OL960030	91.69	686	57	0	50377	52434	55060	57123	0	67	78
MW349133	OL960030	66.67	63	21	0	52963	53151	57717	57908	3e-22	69	80
MW349133	OL960030	92.54	67	5	0	53171	53371	57927	58130	2e-36	70	81
MW349133	OL960030	78.64	337	68	4	53403	54401	58154	59365	3e-156	71	82
MW349133	OL960030	89.02	82	9	0	54601	54846	59370	59627	6e-44	72	83
MW349133	OL960030	92.17	115	9	0	54857	55201	59620	60006	9e-65	73	84
MW349133	OL960030	77.11	83	19	0	55248	55496	59996	60247	1e-38	74	85
MW349133	OL960030	84.97	439	66	2	55486	56802	60234	61544	0	75	86
MW349133	OL960030	44.04	193	103	5	56846	57409	61551	62177	3e-33	76	87
MW349133	OL960030	88.24	204	24	0	57418	58029	62177	62794	3e-112	77	88
MW349133	OL960030	89.17	397	43	0	58035	59225	62794	63990	0	78	89
MW349133	OL960030	79.25	212	44	0	59314	59949	64072	64713	5e-107	79	90
MW349133	OL960030	81.2	117	22	0	59952	60302	64710	65093	2e-59	80	91
MW349133	OL960030	95.24	967	46	0	60385	63285	65145	68051	0	81	92
MW349133	OL960030	68.6	86	25	1	63428	63679	68189	68452	3e-34	82	93
MW349133	OL960030	99.58	236	1	0	63679	64386	68449	69162	5e-160	83	94
MW349133	OL960030	100	343	0	0	64394	65422	69164	70198	0	84	95
MW349133	OL960030	100	185	0	0	65437	65991	70207	70767	3e-119	85	96
MW349133	OL960030	100	78	0	0	65999	66232	70769	71005	2e-50	86	97
MW349133	OL960030	82.67	75	13	0	66236	66460	71006	71233	8e-39	87	98
MW349133	OL960030	78.51	121	26	0	66949	67311	71978	72400	4e-63	90	103
MW349133	OL960030	91.95	87	7	0	67313	67573	72393	72656	3e-48	91	104
MW349133	OL960030	80.31	325	59	2	67573	68532	72653	73633	3e-177	92	105
MW349133	OL960030	83.58	67	11	0	68878	69078	74183	74386	3e-35	94	107
MW349133	OL960030	90.91	187	17	0	69132	69692	74722	75288	2e-116	95	109
MW349133	OL960030	56.04	91	40	1	69730	70002	75319	75591	2e-28	96	110
MW349133	OL960030	54.39	57	25	2	69998	70165	75581	75778	2e-12	97	111
MW349133	OL960030	65.08	63	22	0	70288	70476	75775	76065	2e-24	98	112
MW349133	OL960030	89.52	353	37	0	70479	71537	76065	77129	0	99	113
MW349133	OL960030	62.86	105	39	0	71558	71872	77132	77464	2e-40	100	114
MW349133	OL960030	87	623	79	1	71952	73814	77528	79402	0	101	115
MW349133	OL960030	71.08	83	24	0	73834	74082	79412	79663	3e-37	102	116
MW349133	OL960030	50.55	91	45	0	74085	74357	79664	79939	4e-30	103	117
MW349133	OL960030	69.68	221	67	1	74529	75191	80090	80755	6e-100	105	119
MW349133	OL960030	69.44	72	22	0	75202	75417	80757	80975	2e-14	106	120
MW349133	OL960030	59.71	206	83	0	75600	76217	81138	81782	5e-76	107	121
MW349133	OL960030	72.47	178	49	0	76223	76756	81782	82321	1e-88	108	122
MW349133	OL960030	46.97	66	29	3	76814	76993	82373	82570	8e-15	-	123
MW349133	OL960030	91.01	89	8	0	76993	77259	82567	82836	1e-51	109	124
MW349133	OL960030	85.1	302	45	0	77307	78212	82881	83792	0	110	125
MW349133	OL960030	91.91	136	11	0	78218	78625	83792	84205	3e-82	111	126
MW349133	OL960030	77.78	207	46	0	78827	79447	84554	85180	3e-111	113	128
MW349133	OL960030	73.33	60	16	0	79450	79629	85177	85359	4e-23	114	129
MW349133	OL960030	96.59	88	3	0	79795	80058	85359	85625	1e-41	116	130
MW349133	OL960030	68.79	173	52	1	80348	80860	85918	86469	4e-73	118	132
MW349133	OL960030	46.45	183	98	0	81097	81645	87125	87694	4e-50	120	135
MW349133	OL960030	62.6	369	135	2	81652	82749	87698	88804	1e-147	121	136
MW349133	OL960030	65.02	303	106	2	82755	83663	88804	89748	4e-123	122	137
MW349133	OL960030	86.68	608	81	1	84026	85849	90014	91855	0	124	139
MW349133	OL960030	97.44	156	4	0	85855	86322	91855	92328	5e-106	125	140
MW349133	OL960030	56.98	86	37	0	86331	86588	92330	92590	5e-30	126	141
MW349133	OL960030	69.77	172	52	0	86682	87197	92682	93224	5e-80	127	142
MW349133	OL960030	85.59	229	33	0	87220	87906	93237	93935	4e-136	128	143
MW349133	OL960030	88.2	161	19	0	87927	88409	93950	94438	1e-97	129	144
MW349133	OL960030	44.44	63	35	0	88430	88618	94438	94644	3e-13	130	145
MW349133	OL960030	67.53	77	25	0	88623	88853	94646	95368	3e-28	131	146
MW349133	OL960030	51.47	68	33	0	88849	89052	97568	98032	4e-20	132	150
MW349133	OL960030	72.8	125	33	1	90004	90375	98410	98790	8e-57	136	153
MW349133	OL960030	59.55	178	65	4	90397	90909	98806	99345	2e-63	137	154
MW349133	OL960030	87.04	54	7	0	90917	91078	99347	99514	5e-26	138	155
MW349133	OL960030	89.66	58	6	0	93029	93202	100773	100949	3e-31	142	157
MW349133	OL960030	93.75	64	4	0	93312	93503	101269	101466	1e-35	143	160
MW349133	OL960030	46.01	163	84	2	93764	94240	101565	102059	1e-41	145	161
MW349133	OL960030	88.84	233	26	0	94330	95028	102143	102886	2e-139	146	162
MW349133	OL960030	89.66	58	6	0	95078	95251	102891	103067	4e-31	147	163
MW349133	OL960030	73.97	73	19	0	95265	95483	103077	103298	7e-28	148	164
MW349133	OL960030	77.45	102	23	0	95565	95870	103378	103707	2e-44	149	165
MW349133	OL960030	57.75	71	30	0	95889	96101	103700	103915	1e-23	150	166
MW349133	OL960030	42	150	86	1	96095	96541	103906	104364	2e-28	151	167
MW349133	OL960030	93.22	59	4	0	97118	97294	104569	104748	9e-33	154	169
MW349133	OL960030	81.08	111	21	0	97624	97956	105066	105404	6e-56	155	171
MW349133	OL960030	40.69	145	85	4	98513	98944	105875	106351	2e-24	157	174

## Sheet: Table S4
Table S4 Whole blood cell count in immunosuppressive animals
Laboratory tests	Average	Reference value
white blood cell count (WBC)	0.16	2.9-15.3×109/L
Lymphocyte (LY)	0.05	2.6-13.5×109/L
Monocyte (MON)	0	0-0.5×109/L
Granulocyte (GR)	0.01	0.4-3.2×109/L
Red blood cell (RBC)	7.334	5.6-7.89×1012/L
Hemoglobin (HGB)	142.5	120-150g/L
Hematocrit (HCT)	45.69	36-46%
Mean corpusular volume (MCV)	62.13	53-68.8fL
Mean corpusular hemoglobin (MCH)	19.29	16-23.1pg
Mean corpusular hemoglobin concerntration (MCHC)	311.3	300-341g/L
Red blood cell volume distribution width (RDW)	12.46	11-15.5%
Platelet count/blood platelet count (PLT)	93.8	100-1610×109/L
Mean platelet volume (MPV)	8.08	3.8-6.2fL
